# Supplementary material for: Effect of reduced plant height on drought tolerance in rice
Source: 3 Biotech. 2016 Oct 12;6(2):221. doi: 10.1007/s13205-016-0542-3 (PMC5061651; doi:10.1007/s13205-016-0542-3)
Supplement: Supplementary file 1 — Supplementary material 1 (XLSX 14 kb) [file 13205_2016_542_MOESM1_ESM.xlsx]

## Sheet: Sheet1
SSR marker	Chromosome	SSR motif	Forward primer	Reverse primer	Tm (forward/revese)	Annealing temp.	Neda band size (bp)	MTA band size (bp)	MT58 band size (bp)	Polymorphic (Y/N)
RM1	1	(GA)26	GCGAAAACACAATGCAAAAA	GCGTTGGTTGGACCTGAC	58/57	55	115	115	125	Y		Y= yes
RM158	1	(CCG)9	ATGGTGAGAGTTGCTGCCGCCG	GATGACGCAGAACGGCATCGCC	61/61	55	190	190	190	N		N=no
RM272	1	(GA)9	AATTGGTAGAGAGGGGAGAG	ACATGCCATTAGAGTCAGGC	61/60	55	120	120	120	N
RM283	1	(AG)20	GGCATGAGAGTCTGTGATGTTGG	TAGTACTGCTCCATCTGCCTTGG	61/60	55	115	115	115	N
RM3233	1	(AG)13	GAAATTCGAAATGGAGGGAGAGC	GGTGAGTAAACAGTGGTGGTGAGC	58/60	55	130	130	142	Y
RM3873	1	(AG)34	GCTATAGACGCCTCCTCCTTATCC	AAAGCTAGCTAGGACCGACATGC	61/61	55	205	205	245	Y
RM522	1	(AAT)6	ACCAGAGAAGCCCTCCTAGC	GTTCTGTGGTGGTCACGTTG	59/60	55	142	142	142	N
RM7180	1	(ATAG)6	GTGTTTATAGGGGTGCCACG	TGTTGGTGGTGCAGGTAAAG	60/60	55	180	180	180	N
RM7241	1	(ATCC)6	TGCACGGACAGATCAGTTTC	ACTGAACAACACCAAGTGCG	60/60	55	130	130	130	N
RM106	2	(GAA)5	CGTCTTCATCATCGTCGCCCCG	GGCCCATCCCGTCGTGGATCTC	61/61	55	295	295	295	N
RM207	2	(AG)29	CCATTCGTGAGAAGATCTGA	CACCTCATCCTCGTAACGCC	59/60	55	120	120	120	N
RM131	4	(AG)15	GGAGCAGCTTCTCGAGCATGG	CCAAATCTCGCCTCGTTTAGCC	60/61	55	112	112	112	N
RM317	4	(GC)4(GT)18	CATACTTACCAGTTCACCGCC	CTGGAGAGTGTCAGCTAGTTGA	58/59	55	180	180	180	N
RM417	4	(GA)7	CGGATCCAAGAAACAGCAG	TTCGGTATCCTCCACACCTC	59/60	55	280	280	280	N
RM159	5	(AG)139	ATCAACAAGATGGCCTCTTACCC	GCACCCTTATGAATGACTTTGG	59/60	55	230	230	230	N
RM412	6	(AG)22	CACTTGAGAAAGTTAGTGCAGC	CCCAAACACACCCAAATAC	60/60	55	200	200	200	N
RM50	6	(CTAT)4(CT)15	ACTGTACCGGTCGAAGACG	AAATTCCACGTCAGCCTCC	58/59	55	120	120	120	N
RM516	6	(AT)32	TGGCTGGCACTCTACCTTGTACC	ATTCAGGGATGAGCTTGTCTTGG	59/60	55	192	192	192	N
RM527	6	(AG)17	GGCTCGATCTAGAAAATCCG	TTGCACAGGTTGCGATAGAG	58/59	55	225	225	225	N
RM134	7	(CCA)7	ACAAGGCCGCGAGAGGATTCCG	GCTCTCCGGTGGCTCCGATTGG	61/61	55	95	95	95	N
RM320	7	(AT)18	TACAGCAGGGTGGAATATCGACAAGC	TCGTTGTAACGCGTGGATATTTGG	61/60	55	260	260	260	N
RM481	7	(CAA)12	TAGCTAGCCGATTGAATGGC	CTCCACCTCCTATGTTGTTG	59/59	55	170	170	170	N
RM505	7	(CT)12	AGAGTTATGAGCCGGGTGTG	GATTTGGCGATCTTAGCAGC	59/60	55	200	200	212	Y
RM687	7	(TGG)8	GGATGAACACTGATGATGGC	ACCTCCACCACGATATCCAC	58/59	55	95	95	95	N
RM25	8	(GA)18	GGAAAGAATGATCTTTTCATGG	CTACCATCAAAACCAATGTTC	58/58	55	150	150	150	N
RM339	8	(CTT)8CCT(CTT)5	GTAATCGATGCTGTGGGAAG	GAGTCATGTGATAGCCGATATG	59/60	55	150	150	150	N
RM502	8	(AC)10	GCGATCGATGGCTACGAC	ACAACCCAACAAGAAGGACG	58/59	55	172	172	172	N
RM215	9	(AG)16	GAGCAGCAAGAGCAGCAGAGG	CATGCTCGACTTCAGAAGCTTGG	61/60	55	135	135	135	N
RM242	9	(AG)11	AAACACATGCTGCTGACACTTGC	TTACTAGATTTACCACGGCCAACG	59/60	55	220	220	220	N
RM566	9	(AG)15	ACCCAACTACGATCAGCTCG	CTCCAGGAACACGCTCTTTC	58/59	55	220	220	220	N
RM1108	10	(AG)12	CACACTGGATCCTGGACAGACG	CAGCACACACCTCCGTGAAGC	59/59	55	130	130	130	N
RM1146	10	(AG)12	TCTCCCTATTCCCGTGTAAATCG	CCCGATGATCGATTGTACCTAGC	60/59	55	202	202	190	Y
RM171	10	(GATG)5	AACGCGAGGACACGTACTTAC	ACGAGATACGTACGCCTTTG	59/59	55	330	330	330	N
RM311	10	(GT)3(GTAT)8(GT)5	TGGTAGTATAGGTACTAAACAT	TCCTATACACATACAAACATAC	59/59	55	315	315	315	N
RM3510	10	(CT)27	TAAGATCGTAAGATCGCGGC	AGGCAGGAAGAGGTGGAGG	60/62	55	140	140	156	Y
RM5373	10	(TC)13	GGAGATGCTATAGCAGCAGTG	ATTGCTCCTTACCACCTTGC	58/59	55	110	110	110	N
RM6128	10	(CGC)8	CTCTCTCTCCCCACCCAATC	GAGGGAGGAGGAGGTGTAGG	61/60	55	105	105	105	N
RM7300	10	(ATTA)6	TCCGTATCCTAGTCGCGATC	CGCCGTCATGACTCATACTC	60/59	55	102	102	102	N
RM206	11	(AG)33	CCCATGCGTTTAACTATTCT	CGTTCCATCGATCCGTATGG	58/59	55	190	190	180	Y
RM332	11	(AAG)12	GAAGGCGAAGGTGAAGAAGAAGC	CCTCCCTTGCATGATACCTTGG	60/60	55	150	150	150	N
RM457	11	(AATT)5	CTCCAGCATGGCCTTTCTAC	ACCTGATGGTCAAAGATGGG	58/59	55	230	230	230	N
